# Supplementary material for: Rmax: A systematic approach to evaluate instrument sort performance using center stream catch
Source: Methods. 2015 Jul 1;82:64–73. doi: 10.1016/j.ymeth.2015.02.017 (PMC4503806; doi:10.1016/j.ymeth.2015.02.017)
Supplement: Supplementary data 2 [file mmc2.xlsx]

## Sheet: Complete Rmax
	COMPLETE Rmax			(HELP)
					Sort
		ORIGINAL SAMPLE						CENTER STREAM CATCH								Rmax (%)
		TARGET #			NON-TARGET #			TARGET #			NON-TARGET #
		0			0			0			0					#DIV/0!
								SORTED TUBE
								TARGET #			NON-TARGET #
								0			0
					Sort
	HELP:		The complete description of Rmax uses the number of target and non-target particles in the original sample, the Center Stream Catch (CSC), and the sorted sample:
														INSTRUCTIONS:
			Where:											Replace:
			Ot = Number of Target particles recorded in the Original sample											1. The number of target particles recorded in the original sample in C10;
			Ont = Number of Non-target particles recorded in the Original sample											2. The number of non-target particles recorded in the original sample in F10;
			Ct = Number of Target particles recorded in the Center Stream Catch (CSC)											3. The number of target particles recorded in the CSC in I10;
			Cnt = Number of Non-target particles recorded in the Center Stream Catch (CSC)											4. The number of non-target particles recorded in the CSC in L10;
			St = Number of Target particles recorded in the Sorted tube											5. The number of target particles recorded in the sorted tube in I17;
			Snt = Number of Non-target particles recorded in the Sorted tube											6. The number of non-target particles recorded in the sorted tube in L17;

## Sheet: Simplified Rmax
	Simplified Rmax for Purity ~100%						(HELP)
					Sort
		ORIGINAL SAMPLE						CENTER STREAM CATCH								Rmax (%)
		TARGET #			NON-TARGET #			TARGET #			NON-TARGET #
		0			0			0			0					#DIV/0!
	HELP:		The simplified equation of Rmax is used in situations where Purity is close to 100%. The error in using this simplified equation compared with the complete description of Rmax is dependent on the original target frequencies. For instance, with initial target frequencies of 50% or less, as long as Purity is above 96%, the difference between both Rmax estimates is under 1%, which is a good approxim…
														INSTRUCTIONS:
			Where:											Replace:
			Ot = Number of Target particles recorded in the Original sample											1. The number of target particles recorded in the original sample in C10;
			Ont = Number of Non-target particles recorded in the Original sample											2. The number of non-target particles recorded in the original sample in F10;
			Ct = Number of Target particles recorded in the Center Stream Catch (CSC)											3. The number of target particles recorded in the CSC in I10;
			Cnt = Number of Non-target particles recorded in the Center Stream Catch (CSC)											4. The number of non-target particles recorded in the CSC in L10;

## Sheet: Rmax for rare target pops
	Simplified Rmax for Purity ~100% and very low target frequencies										(HELP)
			Sort
		ORIGINAL SAMPLE		CENTER STREAM CATCH						Rmax (%)
		% of TARGET			% of TARGET
		0	%		0	%				#DIV/0!
	HELP:		This simplified equation of Rmax is used in situations where Purity is close to 100% and the original target frequency is very low. The error in using this simplified equation compared with the complete description of Rmax is dependent on the original target frequencies. For instance, for Purities of 90% or higher, the approximation will be less than 1% away from the full estimate of Rmax as long…
												INSTRUCTIONS:
			Where:									Replace:
			%Ot = Percentage of Target particles recorded in the Original sample									1. The percentage of target particles recorded in the original sample in C10;
			%Ct = Percentage of Target particles recorded in the Center Stream Catch (CSC)									2. The percentage of target particles recorded in the CSC in F10;
